# Supplementary material for: Clinical Validation of Targeted and Untargeted Metabolomics Testing for Genetic Disorders: A 3 Year Comparative Study
Source: Sci Rep. 2020 Jun 10;10:9382. doi: 10.1038/s41598-020-66401-2 (PMC7287104; doi:10.1038/s41598-020-66401-2)
Supplement: Supplementary file 2 — Supplementary Table S1 [file 41598_2020_66401_MOESM2_ESM.xlsx]

## Sheet: Table 1
Metabolite	Compound Type	Pathway	n	Targeted	Untargeted	Concordance
Glycine	Amino acid	Serine metabolism	22	22	10	0.45
Carnitine	Carnitine	Lysine metabolism	22	22	11	0.5
Lactate	Hydroxy monocarboxylic acid	Pyruvate metabolism	19	19	10	0.53
Leucine	Amino acid	Essential amino acid	16	14	11	0.56
3-Hydroxybutyrate	Hydroxy acid	Ketogenesis	16	16	11	0.69
Methylmalonate	Dicarboxylic acid	Propionyl-CoA metabolism	15	15	10	0.67
Ornithine	Amino acid	Urea cycle	14	10	12	0.57
Arginine	Amino acid	Urea cycle	14	11	11	0.57
Sebacate	Dicarboxylic acid	Omega oxidation	13	13	6	0.46
Tyrosine	Amino acid	Phenylalanine metabolism	12	14	7	0.5
Isoleucine	Amino acid	Essential amino acid	12	11	10	0.75
Glutamine	Amino acid	Amino acid	12	11	8	0.67
Lysine	Amino acid	Essential amino acid	12	10	6	0.33
Methionine	Amino acid	Essential amino acid	12	11	4	0.25
Adipate	Dicarboxylic acid	Omega oxidation	12	12	8	0.75
Suberate	Dicarboxylic acid	Omega oxidation	12	12	7	0.58
Valine	Amino acid	Essential amino acid	11	10	8	0.64
2-Methylcitrate	Tricarboxylic acid	Propionyl-CoA metabolism	11	11	11	0.82
Hexanoylcarnitine	Acylcarnitine	Fatty acid oxidation	10	9	10	0.9
Propionylcarnitine	Acylcarnitine	Propionyl-CoA metabolism	9	7	8	0.67
Phenylalanine	Amino acid	Essential amino acid	9	9	5	0.56
Citrulline	Amino acid	Urea cycle	9	6	6	0.33
Alanine	Amino acid	Pyruvate metabolism	9	7	4	0.22
Glutarylcarnitine	Acylcarnitine	Lysine metabolism	8	5	6	0.5
Asparagine	Amino acid	Aspartate metabolism	8	5	5	0.5
Acetoacetate	3-keto monocarboxylic acid	Ketogenesis	7	7	0	0
Butyrylcarnitine	Acylcarnitine	Fatty acid oxidation	7	3	7	0.43
Ethylmalonate	Dicarboxylic acid	Fatty acid oxidation	7	7	7	1
Acetylcarnitine	Acylcarnitine	Fatty acid oxidation	6	5	4	0.67
Isovalerylcarnitine	Acylcarnitine	Leucine catabolism	6	5	3	0.5
Hexanoylglycine	Acylglycine	Fatty acid metabolism	6	3	5	0.33
Serine	Amino acid	3-Phosphoglycerate metabolism	6	5	3	0.33
Homocitrulline	Amino acid	Ornithine metabolism	5	4	4	0.6
Guanidinoacetate	Glycocyamine	Glycine metabolism	5	1	5	0.2
4-hydroxyphenylpyruvate	Keto carboxylic acid	Tyrosine catabolism	5	5	5	1
4-Hydroxyphenylacetate	Monocarboxylic acid	Tyrosine catabolism	5	5	1	0.2
Galactitol	Sugar alcohol	Galactose metabolism	5	4	5	0.8
Octanoylcarnitine	Acylcarnitine	Fatty acid oxidation	4	3	4	0.75
Isovalerylcarnitine/2-Methylbutyrylcarnitine	Acylcarnitine	Leucine/isoleucine catabolism	4	3	4	0.75
Glutarate	Dicarboxylic acid	Lysine metabolism	4	4	3	0.75
3-Hydroxysebacate	Dicarboxylic acid	Omega oxidation	4	4	3	0.75
Fumarate	Dicarboxylic acid	Tricarboxylic acid cycle	4	4	0	0
Arabitol	Polyol	Pentose phosphate pathway	4	2	3	0.25
3-Hydroxyisovalerate	3-Hydroxy monocarboxylic acid	Leucine catabolism	3	3	1	0.33
Tetradecanoylcarnitine	Acylcarnitine	Fatty acid oxidation	3	1	2	0
Isovalerylglycine	Acylglycine	Leucine catabolism	3	3	1	0.33
Malonate	Dicarboxylic acid	Fatty acid metabolism	3	0	3	0
Homogentisate	Dihydroxyphenylacetic acid	Tyrosine catabolism	3	3	0	0
Phytanate	Fatty acid	Exogenous	3	0	3	0
Pristanate	Fatty acid	Phytanic acid metabolism	3	3	0	0
3-Hydroxypropionate	Hydroxy monocarboxylic acid	Propionyl-CoA metabolism	3	3	2	0.67
Orotate	Pyrimidine monocarboxylic acid	Pyrimidine synthesis	3	2	2	0.33
4-Hydroxyphenyllactate	2-Hydroxy carboxylic acid	Tyrosine catabolism	2	2	2	1
Tiglylcarnitine	Acylcarnitine	Isoleucine catabolism	2	2	2	1
Decanoylcarnitine	Acylcarnitine	Fatty acid oxidation	2	1	2	0.5
3-Methylcrotonylglycine	Acylglycine	Leucine catabolism	2	1	1	0
Succinate	Dicarboxylic acid	Tricarboxylic acid cycle	2	2	2	1
3-Hydroxyglutarate	Dicarboxylic acid	Lysine metabolism	2	1	1	0.5
3-Methylglutaconate	Dicarboxylic acid	Leucine catabolism	2	2	1	0.5
2-Methylbutyrylglycine	N-Acylglycine	Isoleucine catabolism	2	2	2	1
Malate	2-Hydroxy dicarboxylic acid	Tricarboxylic acid cycle	1	0	1	0
Glycolate	2-Hydroxy monocarboxylic acid	Glycine metabolism	1	1	0	0
2-Methyl-3-hydroxybutyrate	3-Hydroxy monocarboxylic acid	Isoleucine catabolism	1	1	0	0
3-Hydroxybutyrylcarnitine	Acylcarnitine	Fatty acid oxidation	1	1	1	1
Decenoylcarnitine	Acylcarnitine	Fatty acid oxidation	1	0	1	0.5
Malonylcarnitine	Acylcarnitine	Fatty acid oxidation	1	1	1	1
3-Hydroxyisovalerylcarnitine	Acylcarnitine	Leucine catabolism	1	1	0	0
Phenylpropionylglycine	Acylglycine	Fatty acid metabolism	1	1	0	0
Isobutyrylglycine	Acylglycine	Valine catabolism	1	1	1	1
5-Aminolevulinate	Amino acid	Haem biosynthesis	1	1	1	1
Cystine	Amino acid	Transsulfuration	1	1	1	1
Homocystine	Amino acid	Methionine cycle	1	1	0	0
S-Sulfocysteine	Amino acid	Transsulfuration	1	0	1	0
Cystathionine	Amino acid	Transsulfuration	1	1	0	0
Argininosuccinate	Amino acid	Urea cycle	1	0	1	0
Dopamine	Catecholamine	Tyrosine metabolism	1	0	1	0
Malonate	Dicarboxylic acid	Fatty acid oxidation	1	1	1	1
Oxalate	Dicarboxylic acid	Glycine metabolism	1	1	1	1
Uridine	Pyrimidine	Nucleic acid synthesis	1	1	1	1
Uracil	Pyrimidine	Nucleic acid synthesis	1	1	1	1
Myoinositol	Sugar alcohol	Glucose metabolism	1	1	1	1
