# Supplementary material for: Clinical Validation of Targeted and Untargeted Metabolomics Testing for Genetic Disorders: A 3 Year Comparative Study
Source: Sci Rep. 2020 Jun 10;10:9382. doi: 10.1038/s41598-020-66401-2 (PMC7287104; doi:10.1038/s41598-020-66401-2)
Supplement: Supplementary file 3 — Supplementary Table S2 [file 41598_2020_66401_MOESM3_ESM.xlsx]

## Sheet: Table S2
Column1	Column2	Column4	Column5	Column6	Column7	Column8	Column9
Family ID	Member ID	Age	Gender	Diagnosis (Clinical)	Diagnosis (Molecular)	GUM Laboratory Findings	TM Laboratory Findings
F1	F1-1	2 years	F	Propionyl-CoA carboxylase deficiency (OMIM# 232000)	PCCA:NM_000282.3,homozygous, c.425G>A, p.Gly142Asp, pathogenic	Plasma: Increased Propionylcarnitine (z = 8.1), Glycine (z = 4.3), 2-Methylcitrate (z = 3.0)	Plasma: Increased Propionylcarnitine (44.6 mcmol/L), Glycine (933 mcmol/L), 2-Methylcitrate (31,160 nmol/L)
F2	F2-1	15 years	M	Methylmalonic acidemia, mut0 type (OMIM# 251000)	MUT:NM_000255.3,heterozygous, c.682C>G (p.R228X), pathogenic	Plasma: Increased Propionylcarnitine (z = 7.7), 2-Methylcitrate (z = 4.1), Tiglylcarnitine (z = 5.0)	Plasma: Increased Propionylcarnitine (28.4 mcmol/L), 2-Methylcitrate (8,046 nmol/L), Tiglylcarnitine (0.6 mcmol/L), Methylmalonic acid (399,425 nmol/L)
					MUT:NM_000255.3,heterozygous, c.670G>T (p.H224X), pathogenic
F3	F3-1	14 years	F	Methylmalonic acidemia, mut0 type (OMIM# 251000)	MUT:NM_000255.3,heterozygous, c.1106G>A (p.Arg369His), pathogenic	Plasma: Increased Methylmalonate (z = 11.3), Propionylcarnitine (z = 10.8), 2-Methylcitrate (z = 2.9), Glycine (z = 2.2)	Plasma: Increased Methylmalonate (1,919 mcmol/L), Propionylcarnitine (98.6 mcmol/L), 2-Methylcitrate (34,900 nmol/L), Glycine (504 mcmol/L)
					MUT:NM_000255.3,heterozygous, c.1196_1197delTG, pathogenic
F4	F4-1	13 years	M	Methylmalonic acidemia, mut- type (OMIM# 251000)	MUT:NM_000255.3,heterozygous, c.1181T>A (p.Leu394X), pathogenic	Plasma: Increased Propionylcarnitine (z = 6.8), Methylmalonate (z = 8.6), 2-Methylcitrate (z = 2.2)	Plasma: Increased Propionylcarnitine (13.5 mcmol/L), Methylmalonate (71.9 nmol/L), 2-Methylcitrate (2,353 nmol/L)
					MUT:NM_000255.3,heterozygous, c.1924G>C (p.Gly642Arg), likely pathogenic	Urine: Increased Methylmalonate (z = 4.5), 3-Hydroxypropionate (z = 3.6), 2-Methylcitrate (z = 5.0)	Urine: Increased Methylmalonate, 3-Hydroxypropionate, 2-Methylcitrate
F5	F5-1	14 years	M	Methylmalonic acidemia, mut- type (OMIM# 251000)	MUT:NM_000255.3,heterozygous, c.349G>T (p.Glu117X), pathogenic	Urine: Increased 2-Methylcitrate (z = 6.3), Methylmalonate (z = 4.1)	Urine: Increased 2-Methylcitrate, Methylmalonate (397 mg/g Cr)
					MUT:NM_000255.3,heterozygous, c.1038_1040delTCT (p.Leu347del), pathogenic
F6	F6-1	12 years	M	Isovaleryl-CoA dehydrogenase deficiency (OMIM# 243500)	IVD:NM_001354601.1,heterozygous, c.941C>T (p.Ala314Val), pathogenic	Plasma: Increased Isovalerylcarnitne (z = 6.3)	Plasma: Increased Isovalerylcarnitine (3.28 mcmol/L)
						Urine 1: Normal	Urine 1: Increased Isovalerylglycine (399 mg/g Cr)
						Urine 2: Increased Isovalerylglycine (z = 3.9)	Urine 2: Increased Isovalerylglycine (465 mg/gCr)
F7	F7-1	18 years	M	Glutaric aciduria Type I (OMIM# 231670)	GCDH:NM_000159.3,heterozygous, c.344G>A (p.Cys115Tyr), pathogenic	Plasma 1: Increased Glutarylcarnitine (z = 12.3), Glutarate (z = 4.9)	Plasma 1: Increased Glutarylcarnitine (3.62 mcmol/L), Glutarate (2,346 ng/mL), 3-Hydroxyglutarate (370 ng/mL)
					GCDH:NM_000159.3,heterozygous, c.1204C>T (p.Pro402Trp), pathogenic	Plasma 2 Increased Glutarylcarnitine (z = 14.2)	Plasma 2: Increased Glutarylcarnitine (4.03 mcmol/L)
F8	F8-1	13 years	F	Glutaric Aciduria Type I (OMIM# 231670)	N/A	Plasma: Increased Glutarylcarnitine (z = 10.0), Glycine (z = 2.2)	Plasma: Increased Glutarylcarnitine (1.32 mcmol/L), Glycine (491 mcmol/L)
F9	F9-1	16 years	F	2-Methyl-butyryl-CoA dehydrogenase deficiency (OMIM# 610006)	ACADSB:NM_001609.3,homozygous, c.1186A>G (p.Lys396Glu), likely pathogenic	Plasma 1: Increased 2-Methylbutyrylcarnitine (z = 7.7)	Plasma 1: Increased 2-Methylbutyrylcarnitine (1.72 mcmol/L)
						Plasma 2: Increased 2-Methylbutyrylcarnitine (z = 9.2)	Plasma 2: Increased 2-Methylbutyrylcarnitine (2.09 mcmol/L)
						Urine1: Increased 2-Methylbutyrylglycine (z = 5.1)	Urine 1: Increased 2-Methylbutyrylglycine (Trace)
						Urine 2: Increased 2-Methylbutyrylglycine (z = 5.7)	Urine 2: Increased 2-Methylbutyrylglycine (Trace)
F10	F10-1	10 years	F	3-Ketothiolase deficiency (OMIM# 203750)	ACAT:NM_000019.3,heterozygous, c.1006-1G>C, pathogenic	Urine: Increased 2-Methylcitrate (z = 2.1)	Urine: Increased 2-Methylcitrate, 2-Methyl-3-Hydroxybutyrate
F11	F11-1	10 years	M	Alkaptonuria (OMIM# 203500)	HGD:NM_000187.3,homozygous, c.709C>T (p.Arg237Cys), pathogenic	Urine: Increased 4-Hydroxyphenylpyruvate (z = 2.1)	Urine: Increased Homogentisic acid, 4-Hydroxyphenylpyruvate
F11	F11-2	6 years	M	Alkaptonuria (OMIM# 203500)	HGD:NM_000187.3,homozygous,c.709C>T (p.Arg237Cys), pathogenic	Urine: Increased 4-Hydroxyphenylpyruvate (z = 2.2)	Urine: Increased Homogentisic acid, 4-Hydroxyphenylpyruvate
F11	F11-3	13 years	M	Alkaptonuria (OMIM# 203500)	HGD:NM_000187.3,homozygous, c.709C>T (p.Arg237Cys), pathogenic	Urine: Increased 4-Hydroxyphenylpyruvate (z = 2.1)	Urine: Increased Homogentisic acid, 4-Hydroxyphenylpyruvate
F12	F12-1	13 years	M	Phenylketonuria (OMIM# 261600)	PAH:NM_001354304.1,heterozygous, c.1222C>T (p.Arg408Trp), pathogenic	Plasma: Increased Phenylalanine (z = 9.5); Decreased Tyrosine (z = -2.2)	Plasma: Increased Phenylalanine (921 mcmol/L); Decreased Tyrosine (22 mcmol/L)
					PAH:NM_001354304.1,heterozygous, c.1066-11G>A (p.?), pathogenic
F13	F13-1	11 years	M	Phenylketonuria (OMIM# 261600)	N/A	Plasma 1: Increased Phenylalanine (z = 8.4)	Plasma 1: Increased Phenylalanine (1,406 mcmol/L)
						Plasma 2: Increased Phenylalanine (z = 8.3)	Plasma 2: Increased Phenylalanine (1,1516 mcmol/L)
F14	F14-1	13 years	F	Phenylketonuria (OMIM# 261600)	N/A	Plasma: Increased Phenylalanine (z = 8.1)	Plasma: Increased phenylalanine (760 mcmol/L)
F15	F15-1	18 years	F	Tyrosinemia type I (OMIM# 276700)	N/A	Urine: 1 Increased 4-Hydroxyphenylpyruvate (z = 3.5), 4-Hydroxyphenyllactate (z = 5.5), N-Acetyltyrosine (z = 3.0), 5-Aminolevulinate (z = 3.0)	Urine 1: Increased 4-Hydroxyphenylpyruvate, 4-Hydroxyphenyllactate, N-Acetyltyrosine, 5-Aminolevulinate (64 mcmol/L)
						Urine: 2: Increased Tyrosine (z = 3.0), 4-Hydroxyphenyllactate (z = 5.8), 4-Hydroxyphenylpyruvate (z = 3.9), N-Acetyltyrosine (z = 3.8)	Urine 2:Increased Tyrosine (658 mcmol/g Cr), 4-Hydroxyphenylpyruvate, 4-Hydroxyphenyllactate, N-Acetyltyrosine
						Urine: 3: Increased Tyrosine (z = 2.5)	Urine: 3: Increased Tyrosine (441 mcmol/g Cr)
						Plasma 1: Increased Tyrosine (z-score unavailable)	Plasma 1: Increased Tyrosine (z = 885 mcmol/L)
						Plasma 2:Increased Tyrosine (z = 5.8)	Plasma 2: Increased Tyrosine (z = 842 mcmol/L)
						Plasma 3:Increased Tyrosine (z = 6.3)	Plasma 3 : Increased Tyrosine (z = 812 mcmol/L)
F16	F16-1	6 years	M	Asparagine synthase deficiency (OMIM# 615574)	ASNS:NM_001352496.1,homozygous, c.146G>A (p.Arg49Gln), pathogenic	CSF: Normal Asparagine (z-score unavailable)	CSF: Normal Asparagine (3.8 mcmol/L)
F17	F17-1	4 years	M	3-phosphoglycerate dehydrogenase deficiency (OMIM# 601815)	PHGDH:NM_006623.3,heterozygous, c.290+2T>C (p.?), pathogenic	Plasma: Decreased Serine (z = -3.5)	Plasma: Decreased Serine (44 mcmol/L)
					PHGDH:NM_006623.3,heterozygous, c.518G>A (p.Gly173Glu), pathogenic
F18	F18-1	23 years	M	3-phosphoglycerate dehydrogenase deficiency (OMIM# 601815)	N/A	Plasma: Normal Serine (z - score not available)	Plasma: Normal Serine (141 mcmol/L)
F19	F19-1	7 years	M	Lysinuric protein intolerance (OMIM# 222700)	SLC7A7:NM_001126105.2,heterozygous, c.545dupT (p.Val183fs), pathogenic	Urine 1: Increased Lysine (z = 2.9), Arginine (z = 4.4); Normal Ornithine (z-score unavailable)	Urine 1: Increased Lysine (2,960 mcmol/g Cr), Arginine (2,931 mcmol/g Cr), Ornithine (58 mcmol/g Cr)
					SLC7A7:NM_001126105.2,heterozygous, c.242T>C (p.Leu81Pro), likely pathogenic	Urine 2: Increased Lysine (z = 3.1), Arginine (z = 2.8); Normal Ornithine (z-score unavailable)	Urine 2: Increased Lysine (6,435 mcmol/g Cr), Arginine (9,579 mcmol/g Cr), Ornithine (455 mcmol/g Cr)
						Urine 3: Increased Lysine (z = 2.4), Arginine (z = 4.9)	Urine 3: Increased Lysine (2,727 mcmol/g Cr), Arginine (1,236 mcmol/g Cr)
						Plasma 1: Increased Threonine (z = 2.2), Asparagine (z = 3.0), Glutamine (z = 2.8); Decreased Ornithine (z = -4.9), Arginine (z = -5.5)	Plasma 1: Increased Threonine (307 mcmol/L), Asparagine (160 mcmol/L), Glutamine (1,175 mcmol/L); Decreased Ornithine (10 mcmol/L), Arginine (22 mcmol/L)
						Plasma 2: Increased Threonine (z = 2.8), Asparagine (z = 2.8); Decreased Ornithine (z = -6.5), Arginine (z = -3.3)	Plasma 2: Increased Threonine (307 mcmol/L), Asparagine (145 mcmol/L), Serine (199 mcmol/L), Glutamine (963 mcmol/L); Decreased Ornithine (7 mcmol/L), Arginine (12 mcmol/L)
F20	F20-1	20 years	M	Arginase deficiency, cystinuria (OMIM# 207800)	ARG1:NM_001244438.1,heterozygous, c.295G>A (p.Gly99Arg), pathogenic	Urine: Increased Cystine (z = 6.4), Lysine (z = 2.6)	Urine: Increased Cystine (777 mcmol/g Cr), Lysine (1,351 mcmol/g Cr), Arginine (85 mcmol/g Cr)
					ARG1:NM_000045.3,heterozygous, c.814G>A (p.Gly272Arg), pathogenic	Plasma: Increased Arginine (z = 2.5), Guanidinoacetate (z = 3.1)	Plasma: Increased Arginine (230 mcmol/L), Guanidinoacetate (5.2 mcmol/L)
F21	F21-1	11 months	M	Glycine encephalopathy (OMIM# 605899)	GLDC: NM_000170.2, heterozygous, c.245T>C (p.Leu82Ser), pathogenic	CSF: Increased Glycine (z = 7.6)	CSF: Increased Glycine (52 mcmol/L)
					GLDC: NM_000170.2, heterozygous, c.1054delA (p.T352GlnfsX65), pathogenic
F22	F22-1	4 years	F	Cystinosis (OMIM# 219800)	N/A	Plasma: Decreased carnitine (z = -6.0); Increased Asparagine (z = 2.3), Normal Total Plasma Homocysteine (z-score unavailable)	Plasma: Decreased Free Carnitine (8.1 mcmol/L); Increased Total Plasma Homocysteine (17.5 mcmol/L), Glycine (361 mcmol/L), Asparagine (103 mcmol/L)
F23	F23-1	65 years	F	Ornithine transcarbamoylase deficiency (OMIM# 300461)	N/A	Urine: Normal Orotate (z-score unavailable)	Urine: Increased orotate (2.1 mmol/mol Cr)
F24	F24-1	3 months	M	Ornithine transcarbamoylase deficiency (OMIM# 300461)	OTC:NM_000531.5, hemizygous, c.583G>A (p.Gly195Arg), pathogenic	Plasma: Decreased Citrulline (z = -3.0)	Plasma: Increased Citrulline (397 mcmol/L)
F25	F25-1	3 years	F	Arginase deficiency (OMIM# 207800)	ARG1:NM_000045.3,heterozygous, c.500C>T (p.Pro167Leu), likely pathogenic	Plasma: Increased Arginine (z = 4.2)	Plasma: Increased Arginine (286 mcmol/L)
					ARG1:NM_000045.3,heterozygous, c.533G>A (p.Gly178Asp), likely pathogenic
F26	F26-1	31 years	F	Hyperammonemia-hyperornithinemia-homocitrullinemia (HHH) syndrome (OMIM# 238970)	N/A	Plasma: Increased Ornithine (z = 4.4), Homocitrulline (z = 4.2); Decreased Arginine (z = -2.2)	Plasma: Increased Ornithine (432 mcmol/L) , Homocitrulline (10 mcmol/L); Decreased Arginine (32 mcmol/L)
F27	F27-1	7 years	M	Citrullinemia type II (OMIM # 603471)	SLC25A13:NM_001160210.1,heterozygous, c.1639_1661dup (p.Ala555fs), pathogenic	Urine: Increased Trimethyllysine (z = 3.9)	Urine: Increased Lysine (496 mcmol/L)
					SLC25A13:NM_001160210.1,heterozygous, c.615+5G>A (p.?), pathogenic	Plasma: Normal Citrulline (z = 1.2)	Plasma: Normal Citrulline (35 mcmol/L)
F28	F28-1	23 years	F	Carbamoylphosphate synthetase deficiency (PMIM# 237300)	CPS1:NM_001122633.2,heterozygous, c.994A>T (p.Ile332Phe), VUS	Plasma 1: Decreased Citrulline (z = -2.7)	Plasma 1: Decreased Citrulline (8 mcmol/L)
					CPS1:NM_001875.4,heterozygous, c.4190G>T (p.Typ1397Leu), VUS	Plasma 2: Decreased Citrulline (z = -2.1)	Plasma 2: Decreased Citrulline (9 mcmol/L)
F29	F29-1	6 years	F	Cytoplasmic carbamoyl phosphate synthetase/dihydroorotase deficiency (OMIM# 616457)	CAD:NM_004341.4,heterozygous, c.5296_5308del (p.Phe1766fs), pathogenic	Urine: Increased Uridine (z = 3.5), Uracil (z = 2.2); Decreased Orotate (z = -3.8)	Urine: Increased Uridine (4 mmol/mol Cr), Uracil (58 mmol/mol Cr); Decreased Orotate (0.1 mmol/mol Cr)
					CAD:NM_004341.4,heterozygous, c.5429G>A (p.Arg1810Gln), likely pathogenic
F30	F30-1	4 years	M	Short chain acyl-CoA dehydrogenase (SCAD) deficiency (OMIM# 606885)	ACADS:NM_000017.3, homozygous, c.625G>A (p.Gly209Ser), pathogenic	Urine: Increased Ethylmalonate ( z = 2.2)	Urine: Increased Ethylmalonate (28 mg/g Cr)
					ACADSS:NM_000017.3,heterozygous, c.973C>T (p.Arg325Trp), pathogenic
F31	F31-1	22 years	M	Multiple acyl-CoA dehydroegnase deficiency (OMIM# 231680)	N/A	Plasma: Increased Octanoylcarnitine (z = 7.0), Hexanoylcarnitine (z = 8.1), Butyrylcarnitine (z = 4.4), Decanoylcarnitine (z = 6.0), Dodecanoylcarnitine (z = 3.3), Tetradeceneoylcarnitine (z = 3.0)	Plasma: Increased Octanoylcarnitine (8.69 mcmol/L), Hexanoylcarnitine (2.43 mcmol/L), Butyrylcarnitine (1.75 mcmol/L), Decanoylcarnitine (9.27 mcmol/L), Dodecanoylcarnitine (0.58 mcmol/L), Tetradeceneoylcarnitine (0.25 mcmol/L)
F32	F32-1	17 years	M	Medium chain acyl-CoA dehydrogenase deficiency (OMIM# 231680)	N/A	Plasma: Increased Octanoylcarnitine (z = 6.3), Hexanoylcarnitine (z = 5.8)	Plasma: Increased Octanoylcarnitine (5.15 mcmol/L), Hexanoylcarnitine (0.84 mcmol/L)
F33	F33-1	9 years	M	Very long chain acyl-CoA dehydroegnase deficiency (OMIM# 201475)	ACADVL:NM_000018.3, heterozygous, c.865G>A (p.Gly289Arg), pathogenic	Plasma: Increased Tetradecenoylcarnitine (z = 5.0), Tetradecanoylcarnitine (z = 4.5)	Plasma: Increased Tetradecenoylcarnitine (1.16 mcmol/L), Tetradecanoylcarnitine (1.25 mcmol/L)
					ACADVL:NM_000018.3,heterozygous, c.1376G>A (p.Arg459Gln), pathogenic
F34	F34-1	4 months	M	Malonyl-CoA decarboxylase deficiency (OMIM# 248360)	MLYCD:NM_012213.2, heterozygous, c.529-3_529-2delinsTC, pathogenic	Plasma: Increased Malonylcarnitine (z-score unavailable)	Plasma: Increased Malonylcarnitine
					MLYCD:NM_012213.2, heterozygous, exon 4 deletion, likely pathogenic	Urine: Increased Malonate (z = 8.1), Methylmalonate (z = 3.0)	Urine: Increased Malonate, Methylmalonate (106 mg/g Cr)
F35	F35-1	10 years	F	Primary carnitine deficiency (OMIM# 603377)	SLC22A5:NM_003060.3, heterozygous, c.424G>T, pathogenic	Plasma: Decreased Carnitine (z = -4.2)	Plasma: Decreased Free Carnitine (10.9 mcmol/L)
					SLC22A5:NM_003060.3, heterozygous, c.1193C>T, pathogenic
F36	F36-1	4 months	M	Mitochondrial disease with persistent lactic acidosis, liver failure, dysmorphism (OMIM# 613070)	TRMU:NM_018006.4,homozygous, c.2T>C (p.Met1?), pathogenic	Urine: Increased Lactate (z = 7.5)	Urine: Increased Lactate
F37	F37-1	13 years	F	Mitochondrial disease with progressive encephalopathy, gastrointestinal dysmotility, epilepsy	MT-TL1:m.3252A>G, heteroplasmy (52%), pathogenic; RRM2B:NM_001172477.1,heterozygous, c.1A>G (p.Met1?), likely pathogenic	Urine: Increased 3-Hydroxyglutarate (z = 3.5), 2-Hydroxyadipate (z = 2.7)	Urine: Normal
F38	F38-1	4 years	M	Mitochondrial disorder	MT-ATP6:NC_012920.1,heteroplasmy (81.4%), m.9134A>G (p.Glu203Gly), pathogenic	Plasma: Increased Lactate (z = 2.1); Normal Alanine (z-score unavailable), Pyruvate (z-score unavailable)	Plasma: Increased Lactate (4.2 mmol/L), Alanine (738 mcmol/L), Pyruvate (0.16 mmol/L)
F39	F39-1	23 years	F	Electron transport chain complex 1 mitochondrial disorder	Negative	Plasma: Normal	Plasma: Normal
F40	F40-1	7 years	F	Glycerol-3-phosphate dehydrogenase deficiency (OMIM# 614480)	GPD1:NM_005276.3, homozygous, c.686G>C (p.Arg229Pro), likely pathogenic	Urine: Normal Glycerol (z-score unavailable)	Urine: Increased Glycerol
F41	F41-1	6 years	M	Glycogen storage disease type 1a (OMIM# 232200)	G6PC:NM_000151.3,heterozygous, c.1039C>T (p.Gln347*), pathogenic	Urine: Normal	Urine: Normal
					G6PC:NM_000151.3,heterozygous, c.733T>C (p.Cys245Arg), likely pathogenic	Plasma: Normal	Plasma: Normal
F41	F41-1	5 years	F	Ethylmalonic encephalopathy (OMIM# 602473)	ETHE1:NM_014297.4, heterozygous, deletion of at least exon 4, pathogenic	Urine: Increased Ethylmalonate (z = 2.3), Isobutyrylglycine (z = 2.6), 2-Methylbutyrylglycine (z = 2.3)	Urine: Increased Ethylmalonate (32 mg/g Cr), Isovalerylglycine (30 mg/g Cr), Isobutyrylglycine, 2-Methylbutyrylglycine
					ETHE1:NM_014297.4, heterozygous, c.596-2A>T, likely pathogenic	Plasma: Increased Butyrylcarntine (z = 2.1)	Plasma: Increased Butyrylcarnitine (1.11 mcmol/L)
F42	F42-1	12 years	M	Succinyl-CoA ligase deficiency (OMIM# 245400)	SUCLG1:NM_003849.3,homozygous, c.473A>G (p.Asn158Ser), pathogenic	Urine: Increased Methylmalonate (z = 3.2), Lactate (z = 2.2), Succinate (z = 2.2), Adipate (z = 2.7), 2-Methylcitrate (z = 2.5)	Urine: Increased Methylmalonate (63 mg/g Cr), Lactate, Succinate, Fumarate, Adipate, 2-Methylcitrate
						Plasma: Increased Methylmalonate (z = 4.8), Propionylcarnitine (z = 5.8), Hexanoylcarnitine (z = 2.4)	Plasma: Increased Methylmalonate (3,476 nmol/L), Propionylcarnitine (7.65 mcmol/L), Hexanoylcarnitine (0.17 mcmol/L), 2-Methylcitrate (391 nmol/L)
F43	F43-1	3 years	M	Transaldolase deficiency (OMIM# 606003)	TALDO1:NM_006755.1,homozygous,c.574C>T (p.Arg192Cys), pathogenic	Urine: Increased Ribitol (z = 6.6), Arabitol (z = 4.5)	Urine: Increased Ribitol (76.3 mmol/mol Cr), Arabitol (265 mmol/molCr)
F44	F44-1	19 years	F	Alpha-methylacyl-CoA racemase deficiency	AMACR:NM_001167595.1,homozygous, c.877T>C (p.Cys293Arg), pathogenic	Plasma: Normal Pristanate (z-score unavailable)	Plasma: Increased Pristanate (11.9 mcg/mL)
F44	F44-2	18 years	F	Alpha-methylacyl-CoA racemase deficiency	AMACR:NM_001167595.1,homozygous, c.877T>C (p.Cys293Arg), pathogenic	Plasma: Normal Pristanate (z-score unavailable)	Plasma: Increased Pristanate (9.2 mcg/mL)
F44	F44-3	13 years	M	Alpha-methylacyl-CoA racemase deficiency	AMACR:NM_001167595.1,homozygous, c.877T>C (p.Cys293Arg), pathogenic	Plasma: Normal Pristanate (z-score unavailable)	Plasma: Increased Pristanate (9.3 mcg/mL)
F45	F45-1	5 years	F	Biotinidase deficiency (OMIM# 253260)	BTD:NM_001281724.2,heterozygous, c.1336G>C (p.Asp446His), pathogenic	Plasma: Normal	Plasma: Increased Biotin (>3,600 pg/mL)
					BTD:NM_001281724.2,heterozygous c.631C>T( p.Arg211Cys), pathogenic
F46	F46-1	10 years	F	Partial biotinidase deficiency (OMIM# 253260)	N/A	Urine: Normal 3-Methylcrotonylglycine (z = -0.24)	Urine: Normal 3-Methylcrotonylglycine (0.1 mg/g Cr)
						Plasma: Normal Propionylcarnitine (z = -0.91)	Plasma: Normal Propionylcarnitine (0.2 mcmol/L)
F47	F47-1	6 years	M	5,10-methenyltetrahydrofolate synthase deficiency (OMIM# 604197)	MTHFS:NM_006441.3,heterozygous, c.434G>A (p.Arg124Gln), likely pathogenic	CSF: Normal 5-Methyltetrahydrofolate (z-score unavailable)	CSF: Normal 5-Methyltetrahydrofolate (57 nmol/L)
					MTHFS:NM_006441.3,heterozygous, c.107T>C (p.Leu36Pro), likely pathogenic
F48	F48-1	14 years	F	5,10-Methyltetrahydrofolate reductase deficiency (OMIM# 236250)	N/A	Urine: Normal	Urine: Normal
						Plasma: Normal	Plasma: Normal
F49	F49-1	6 years	M	5,10-Methylenetetrahydrofolate reductase deficiency (OMIM# 235250)	MTHFR: NM_005957.4, heterozygous, c.1699C>T (p.Arg567*), likely pathogenic	CSF: Normal 5-Methyltetrahydrofolate (z - score not available)	CSF: Decreased 5-Methyltetrahydrofolate (< 10 nmol/L)
					MTHFR: NM_005957.4, heterozygous, c.812T>C (p.Leu271Pro), VUS
F50	F50-1	9 years	F	Classic galactosemia (OMIM# 230400)	GALT:NM_000155.3,heterozygous, c.563A>G (p.Gln188Arg), pathogenic	Plasma: Normal	Plasma: Normal
					GALT:NM_000155.3,heterozygous, c.563A>C (p.Gln188Pro), likely pathogenic
F51	F51-1	39 years	F	Classic galactosemia (OMIM# 230400)	N/A	Urine: Increased Galactitol (z = 2.8)	Urine: Normal Galactitol (6.0 mmol/mol Cr)
F52	F52-1	63 years	F	Classic galactosemia (OMIM# 230400)	N/A	Urine: Increased Galactitol (z = 2.9)	Urine: Increased Galactitol (146 mmol/mol Cr)
F53	F53-1	34 years	F	Classic galactosemia (OMIM# 230400)	GALT:NM_000155.3,heterozygous, c.563A>G (p.Gln188Arg), pathogenic	Urine: Increased Galactitol (z = 2.8)	Urine: Increased Galactitol (151 mmol/mol Cr)
					GALT:NM_000155.3, heterozygous, c.610C>T (p.Arg204Term), pathogenic
					GALT:NM_000155.3, heterozygous, c.793C>G (p.Pro265Ala), pathogenic
					GALT:NM_000155.3, heterozygous, c.940A>G (p.Asn314Asp), pathogenic
F54	F54-1	26 years	F	Classic galactosemia (OMIM# 230400)	GALT: NM_000155.3, heterozygous, c.691C>T (p.Arg231Cys), pathogenic	Urine: Increased Galactitol (z = 2.1)	Urine: Increased Galactitol (44 mmol/mol Cr)
					GALT: NM_000155.3, heterozygous, c.776G>A (p.Arg259Gln), likely pathogenic
F55	F55-1	12 years	F	Classic galactosemia (OMIM# 230400)	GALT:NM_000155.3,heterozygous, c.563A>G (p.Gln188Arg), pathogenic	Urine: Normal Galactitiol (z-score unavailable)	Urine: Normal Galactitiol (13 mmol/mol Cr)
					GALT:NM_000155.3,heterozygous, c.823C>G (p.Leu275Val), likely pathogenic
F56	F56-1	22 years	F	Transketolase deficiency (OMIM# 617044)	TKT:NM_001258028.1,homozygous, c.769_770insCTACCTCCTTATCTTCTG (p.Trp257delinsSerThrSerLeuSerSerGly), pathogenic	Plasma: Increased Ribitol, (z = 12.2), Arabitol (z = 6.8), Ribonate (z = 5.0), Erthyronate (z = 4.4)	Plasma: Decreased Thiamine (34 nmol/L), Glutathione (456 nmol/L)
F56	F56-2	12 years	M	Transketolase deficiency (OMIM# 617044)	TKT:NM_001258028.1,homozygous, c.769_770insCTACCTCCTTATCTTCTG (p.Trp257delinsSerThrSerLeuSerSerGly), pathogenic	Plasma: Increased Ribitol (z= 9.9), Arabitol (z = 5.3), Ribonate (z = 4.1), Erthyronate (z = 3.4)	Plasma: Decreased Thiamine (39 nmol/L), Glutathione (375 nmol/L)
F57	F57-1	17 years	M	Glucose transporter 1 deficiency (OMIM# 606777)	N/A	Plasma: Increased 3-Hydroxybutyrate (z = 3.3)	Plasma: Increased 3-Hydroxybutyrate (3.05 mmol/L)
F58	F58-1	18 months	M	Gaucher disease, neuronpathic type (OMIM# 230900)	GBA:NM_000157.3,heterozygous, c.1504C>T (p.Arg502Cys), pathogenic	Plasma: Normal	Plasma: Increased Cystathionine (692 nmol/L)
					GBA:NM_000157.3,heterozygous, c.1448T>C (p.Leu483Pro), pathogenic
					GBA:NM_000157.3,heterozygous, c.1483G>C (p.Ala495Pro), pathogenic
F59	F59-1	8 years	M	Adenylosuccinase deficiency (OMIM# 103050)	ADSL: NM_000026.3, heterozygous, c.176A>G (p.Asp59Gly), likely pathogenic	Urine: Increased Succinyladenosine (z = 6.9)	Urine: Increased Succinyladenosine (39 mmol/mol Cr)
					ADSL: NM_000026.3, heterozygous, c.953C>T (p.Pro318Leu), likely pathogenic
F60	F59-1	10 years	M	Progressive myoclonic epilepsy	KCTD7:NM_153033.4,heterozygous, c.541C>T(p.Arg181Trp), likely pathogenic	Urine: Increased Hexanoylglycine (z = 3.0)	Urine: Increased Hexanoylglycine (3.8 mg/g Cr)
					KCTD7:NM_153033.4,heterozygous c.685G>T(p.Asp229Tyr), likely pathogenic	Plasma: Increased Hexanoylcarnitine (z = 4.0), Butyrylcarnitine (z = 2.5), Octanoylcarnitine (z = 2.2)	Plasma: Increased Hexanoylcarnitine (0.33 mcmol/L), Free Carnitine (67.2 mcmol/L). Normal Butyrylcarnitine (0.53 mcmol/L), Octanoylcarnitine (0.39 mcmol/L)
F61	F61-1	9 years	M	Muckle-Wells syndrome	ATP1A3:NM_001256213.1,de novo, heterozygous, c.2041G>A (p.Ala681Thr), pathogenic	CSF: Normal	CSF: Normal
					NLRP3:NM_001079821.2, heterozygous,c.1469G>A (p.Arg490Lys), pathogenic
					MYO5A:NM_000259.3,heterozygous, c.2437C>T (p.Arg813Cys), likely pathogenic
F62	F62-1	13 years	F	PCDH19 gene-related epilepsy	PCDH19:NM_001184880.1, de novo, heterozygous, c.361G>C (p.Asp121His), likely pathogenic	Urine: Normal	Urine: Normal
F63	F63-1	30 months	M	Developmental delay, dystonia, spasticity, regression	ADCY5:NM_183357.2,homozygous, c.416-429del (p.Ser139fs), pathogenic	Urine: Increased Furan-2-hydroxymethyl-2-furoate (z = 3.7)	Urine: Increased Furan-2-hydroxymethyl-1,5-carboxylate, Furan-2,5-dicarboxylate, 3-Methylcrotonylglycine (3.1 mg/g Cr)
F64	F64-1	16 years	F	Developmental delay, poor growth, multicyctic kidney disease	ATRX:NM_000489.5,de novo, heterozygous,c.7147G>C (p.Asp2383His), pathogenic	CSF: Increased Lactate (z = 5.9), Alanine (z = 2.2)	CSF: Increased Lactate (5.6 mmol/L), Alanine (50.9 mcmol/L)
					(arr[hg19] 2p21(44429379-44545767)x1, likely pathogenic
F65	F65-1	7 years	F	Progressive dystonia associated with brain mineralization and elevated blood manganese levels	SLC39A14:NM_001351657.1,homozygous, c.751-9C>G, pathogenic	Plasma: Normal	Plasma: Normal
F66	F66-1	12 years	F	Combined immunodeficiency and refractory EBV positive B-cell lymphoma with lactic acidosis	RASGRP1:NM_005739.3, homozygous, c.771G>A (p.Trp257*), pathogenic	Plasma: Increased Lactate (z = 3.7), Pyruvate (z = 2.1),	Plasma: Increased Lactate (11.0 mmol/L), Pyruvate (0.37 mmol/L)
F67	F67-1	4 years	M	Neuronal Ceroid Lipofuscinosis (NCL) associated with developmental delay, epilepsy and ataxia	CLN6:NM_017882.2,homozygous, c.722T>C (p.M241T), likely pathogenic	Plasma: Normal	Plasma: Increased Glycine (415 mcmol/L)
F68	F68-1	5 years	F	Microcephaly, developmental delay, hypotonia, food aversion	HBS1L:NM_006620.3,heterozygous, c.1843C>T (p.Arg615*), likely pathogenic	Plasma: Normal Citrulline (z-score unavailable)	Plasma: Increased Citrulline (49 mcmol/L)
					HBS1L:NM_006620.3, heterozygous, c.2043+1G>T, likely pathogenic
F69	F69-1	8 years	M	Limb-Girdle Muscular Dystrophy	FKRP:NM_001039885.2, heterozygous, c.826C>A (p.Leu276Ile), pathogenic	Plasma: Increased Vitamin E (z = 4.0)	Plasma: Increased Vitamin B6 (192 nmol/L), Vitamin B12 (926 pg/mL), Vitamin E (26 mg/L)
					FKRP:NM_001039885.2, heterozygous, c.534G>T (p.Trp178Cys), likely pathogenic
F70	F70-1	15 years	M	CACNA1A -Related disorder	CACNA1A:NM_001127221.1, heterozygous, c.4177G>C (p.Val1393Leu), pathogenic	Plasma: Increased Deoxycarnitine (z = 8.9), Hexanoylcarnitine (z = 3.0), Propionylcarnitine (z = 2.1)	Plasma: Increased Free Carnitine (92 mcmol/L), Hexanoylcarnitine (0.21 mcmol/L), Propionylcarnitine (1.02 mcmol/L)
F71	F71-1	13 months	M	Infantile-onset epileptic encephalopathy	SCN1B:NM_001037.4: homozygous, c.449-2A>G (p.?) pathogenic	Plasma: Increased Hexanoylcarnitine (z = 3.0) and Deoxycarnitine (z = 3.5)	Plasma: Increased Hexanoylcarnitine (0.25 mcmol/L), Free Carnitine (63 mcmol/L)
F72	F72-1	16 years	F	Progressive proximal muscle weakness, scoliosis, respiratory difficulties	SELENON:NM_020451.2:homozygous, c.11-81del (p.Ala4fs), pathogenic	Urine: Increased Homoarginine (z = 3.9), Cystine (z = 3.2), Ornithine (z = 3.6), Lysine (z = 3.5)	Urine: Increased Arginine (254 mcmol/g Cr), Cysteine (2,993 mcmol/g Cr), Ornitine (410 mcmol/g Cr), Lysine (9,301 mcmol/g Cr)
F73	F73-1	16 months	M	WDR73-Related disorder	WDR73:NM_032856.3, homozygous, c.750_751delTT (p.Cys251fs), pathogenic	Plasma: Negative	Plasma: Negative
F74	F74-1	18 months	M	Bohring-Opitz syndrome	ASXL1:NM_015338.5, heterozygous, c.2790G>A (p.Trp930X), pathogenic	CSF: Negative	CSF: Negative
F75	F75-1	12 years	F	Cardiofaciocutaneous syndrome	BRAF:NM_001354609.1,heterozygous, c.721A>C (p.Thr241Pro), pathogenic	Plasma: Increased Carnitine (z = 2.8)	Plasma: Increased Free Carnitine (61.6 mcmol/L)
F76	F76-1	7 years	M	Seizures, hypotonia, developmental delay, low visual activity	arr[hg19] Xp11.22 (53447047 - 53459044)x3 (including the HSD17B10 gene)	Plasma: Normal	Plasma: Normal
F77	F77-1	6 years	M	Global developmental and motor delay, seizures, dysmorphic bilateral ventricles and hypoplasia of phalenges vertebral dysplasia	ARSE:NM_000047.2,hemizygous, c.410G>C (p.Gly137Ala), pathogenic	Plasma: Normal	Plasma: Normal
F78	F78-1	18 years	M	Neurofibromatosis type 1 (NF1)	N/A	Plasma: Normal	Plasma: Normal
						Urine: Normal	Urine: Normal
F79	F79-1	2 years	M	Spondyloepimetaphyseal dysplasia	NANS:NM_018946.3,homozygous, c.679G>A (p.Ala227Thr), likely pathogenic	Plasma: Increased N-Acetylgalactosamine/N-Acetylglucosamine (z = 5.6)	Plasma: Increased Sialic acid (25 mg/dL)
F80	F80-1	6 months	M	Neurogenic osteopetrosis, infantile spasms, developmental delay, cortical blindness	arr[hg19] 6q21( 108283744 - 108380388)x0, (including OSTM1 gene and part of SEC63 gene)	Plasma: Normal Methylmalonate (z-score unavailable)	Plasma: Increased Methylmalonate (442 nmol/L)
F81	F81-1	8 years	M	Phospholipase C1 deficiency	N/A	Plasma: Increased Myoinositol (z = 6.3)	Plasma: Increased Myoinositol (194 mcmol/L)
