# Supplementary material for: Clinical Validation of Targeted and Untargeted Metabolomics Testing for Genetic Disorders: A 3 Year Comparative Study
Source: Sci Rep. 2020 Jun 10;10:9382. doi: 10.1038/s41598-020-66401-2 (PMC7287104; doi:10.1038/s41598-020-66401-2)
Supplement: Supplementary file 4 — Supplementary Table S3 [file 41598_2020_66401_MOESM4_ESM.xlsx]

## Sheet: Table S3
Column2	Column3	Column4	Column5	Column6	Column7	Column8	Column9
Family ID	Member ID	Age	Gender	Clinical Features	Molecular Testing	GUM Laboratory Findings	TM Laboratory Findings
F82	F82-1	2 years	F	Failure-to-thrive, microcephaly	Negative	Plasma: Normal Carnitine (z-score unavailable)	Plasma: Decreased free Carnitine (21 mcmol/L)
F83	F83-1	7 years	F	Recurrent emesis	Negative	Plasma: Normal Asparagine (z-score unavailable)	Plasma: Increased Asparagine (97 mcmol/L)
F84	F84-1	1 year	M	Global developmental delay, dysmorphic features, septal defects, status epilepticus, bronchopulmonary dysplasia	OBSL1:NM_015311.2,heterozygous, c.1954delG (p.Glu652fs), pathogenic	CSF: Increased Tyrosine (z = 2.8), Phenylalanine (z = 3.2), Tryptophan (z = 3.4), Methionine (z = 2.3), Methoxytyramine sulfate (z = 4.9), Dopamine sulfate (z = 4.6)	CSF: Increased Tyrosine (20 mcmol/L), Phenylalanine (20 mcmol/L), Tryptophan (7 mcmol/L), Methionine (5 mcmol/L), Glutamine (769 mcmol/L)
F85	F85-1	17 months	F	Global developmental delay, seizures, failure-to-thrive, hypotonia, macrocytic anemia	N/A	Urine: Increased N-Acetylmethionine (z = 3.3), 5-Methylthioadenosine (z = 2.9), Deoxyguanosine (z = 2.5), Adenine (z = 2.5)	Urine: Normal Hypoxanthine (27 mmol/mol Cr), Xanthine (33 mmol/mol Cr), Deoxyguanosine (<3 mmol/mol Cr), Adenine (< 3 mmol/mol Cr)
						Plasma: Increased Hypoxanthine (z = 3.2), Xanthine (z = 2.7)	Plasma: Increased 3-Hydroxybutyrate (0.38 mcmol/L); Normal Total Homocysteine (4.7 mcmol/L)
F86	F86-1	16 years	F	Developmental delay, intelectual disability, hypertonia, microcephaly, ataxia, Parkinsonism, short stature	CCDC88C:NM_001080414.3, heterozygous, c.4366G>A (p.Glu1456Lys), VUS	Plasma: Normal	Plasma: Normal
					PARL:NM_018622.6: homozygous, c.875C>T (p.Pro292Leu), VUS
F87	F87-1	22 years	F	Depression, obsessive-compulsive disorder, fatigue	Negative	Plasma: Decreased Carnitine (z = -2.7)	Plasma: Decreased Free Carnitine (10 mcmol/L)
F88	F88-1	1 year	M	Global developmental delay, neonatal seizures, abnormal tone, micrognathia	N/A	Urine: Increased 4-Hydroxyphenylacetate (z = 3.6), Adipate (z = 2.9), Suberate (z = 3.1), Sebacate (z = 3.5), 3-Hydroxysebacate (z = 2.5), Isocitrate (z = 2.6)	Urine: Increased 4-Hydroxyphenylacetate, Adipate, Suberate, Sebacate, 3-Hydroxysebacate, Isocitrate
						Plasma: Normal Isovalerylcarnitine (z-score unavailable)	Plasma: Increased Isovalerylcarnitine (0.71 mcmol/L)
						CSF: Normal Tetrahydrobiopterin (z-score unavailable)	CSF: Decreased Tetrahydrobiopterin (16 nmol/L)
F89	F89-1	3 years	F	Seizures, encephalopathic, bilateral lower extremity weakness, areflexia	POLG:NM_001126131.1, heterozygous, c.3097G>A (p.Ala1033Thr), VUS	Plasma: Increased Lactate (z = 2.6), Normal Pyruvate (z-score unavailable); Decreased Arginine (z = -3.2)	Plasma: Increased Lactate (2.6 mmol/L), Pyruvate (0.16 mmol/L); Normal Arginine (50 mcmol/L)
F90	F90-1	1 year	F	Chronic gastrointestinal dysfunction, vomiting, hypotonia, developmental delay, ketotic hypoglycemia	Negative	Urine: Increased 3-Hydroxybutyrate (z-score unavailable)	Urine: Increased 3-Hydroxybutyrate, Adipate, Suberate, 3-Hydroxysebacate
F91	F91-1	18 years	F	Chronic constipation, colonic dysmotility, weakness in extremities	N/A	Urine: Increased 3-Methylglutarate (z = 2.8)	Urine: Increased 3-Methylglutaconate, 3-Methylglutarate
						Plasma: Decreased Creatine (z = -2.3)	Plasma: Normal Creatine
F92	F92-1	29 years	M	Developmenal delay, cognitive impairment	MT-COI:NC_012920.1, homoplasmic, m.7080T>C (p.Phe393Leu), VUS	Plasma: Decreased Carnitine (z = -3.9)	Plasma: Decreased Free Carnitine (8 mcmol/L)
F93	F93-1	2 years	M	Developmental delay, autism, speech and motor apraxia, congenital hypertonia	Negative	Urine: Increased Malonate (z = 3.2)	Urine: Normal
						Plasma: Normal	Plasma: Normal
F94	F94-1	6 years	M	Recurrent vomiting, metabolic acidosis	N/A	Plasma: Increased Trimethylamine N-oxide (z = 3.3)	Plasma: Increased Free Carnitine (69 mcmol/L)
F95	F95-1	13 years	F	Progressive encephalopathy, gastrointestinal dysmotility, epilepsy, decreased groth velocity	N/A	Urine: Increased Saccharopine (z = 4.0), 2-Hydroxyadipate (z = 2.7)	Urine: Normal
						Plasma: Normal	Plasma: Increased Lactate (3.0 mmol/L), Vitamin B12 (2,456 nmol/L)
F96	F96-1	6 years	M	Immune deficiency	Negative	Plasma: Normal	Plasma: Normal
F97	F97-1	37 years	F	Hyperammonemia	Negative	Plasma: Increased Ornithine (z = 3.9). Normal Glutamine, Asparagine, Leucine, Lysine (z-scores unavailable)	Plasma: Increased Ornithine (414 mcmol/L), Glutamine (756 mcmol/L), Asparagine (79 mcmol/L). Decreased Lysine (98 mcmol/L), Leucine (67 mcmol/L)
						Urine: Increased Ornithine (z = 2.7), Homocitrulline (z = 2.4)	Urine: Normal Ornithine (25 mcmol/g Cr); Decreased Lysine (12 mcmol/g Cr)
F98	F98-1	5 years	M	Developmental delay, hypotonia, microcephaly	Negative	Plasma: Normal	Plasma: Normal
F99	F99-1	1 year	F	Developmental delay, autism	Negative	Plasma: Increased Asparagine (z = 2.0), Normal 2-Methylcitrate (z-score unavailable)	Plasma: Increased 2-Methylcitrate (230 nmol/L), Normal Asparagine (56 mcmol/L)
F100	F100-1	7 years	M	Intellectual disability, frontal-lobe epilepsy	Negative	Plasma: Normal	Plasma: Normal
						Urine: Normal	Urine: Normal
F101	F101-1	2 months	M	Developmental delay, seizures	Negative	Urine: Normal	Urine: Normal
						Plasma: Increased Leucine (z = 2.5). Decreased Arginine (z = -2.6), Acylcarnitine (z = -2.2). Normal Tyrosine (z-score unavailable)	Plasma: Increased Leucine (230 mcmol/L), Valine (409 mcmol/L), Tyrosine (140 mcmol/L) . Normal Arginine (53 mcmol/L), Acylcarnitine (4.1 mcmol/L)
F102	F102-1	8 years	F	Developmental delay, autism, feeding difficulties, orthostatic intolerance	Negative	Plasma: Normal	Plasma: Increased Dopamine (26 pg/mL)
F103	F103-1	26 years	M	Developmental delay, intellectual disability, epilepsy, microcephaly, osteopenia, Gastrointestinal bleeding	TMX2 (Candidate):NM_001347890.1, homozygous, c.166G>C (p.Gly56Arg), VUS	Urine: Increased 3-Hydroxybutyrate (z = 5.2), 2-Hydroxy-3-Methylvalerate (z = 3.4)	Urine: Increased 3-Hydroxybutyrate, Acetoacetate, Adipate, Suberate, Sebacate, 3-Hydroxypropionate
						Plasma: Increased Acetylcarnitine (z = 2.9), Hexanoylcarnitine (z = 2.3), Deceneoylcarnitine (z = 2.7). Decreased Tyrosine (z = -2.0); Normal Glycine, Alanine, Methionine (z-scores unavailable)	Plasma: Increased Acetylcarnitine (58 mcmol/L). Normal Hexanoylcarnitine (0.12 mcmol/L), Deceneoylcarnitine (0.66 mcmol/L), Glycine (400 mcmol/L), Alanine (160 mcmol/L); Decreased Tyrosine (30 mcmol/L), Methionine (15 mcmol/L)
F104	F104-1	7 years	F	Abdominal pain, vomiting, muscle pain	Negative	Urine: Increased Ethylmalonate (z = 2.8)	Urine: Increased Ethylmalonate
F104	F104-2	5 years	F	Abdominal pain, vomiting, muscle pain	N/A	Urine: Increased Ethylmalonate (z = 3.1), Hexanoylglycine (z = 4.4), 2-Methylcitrate (z = 2.2)	Urine: Increased Ethylmalonate, Hexanoylglycine, Adipate, Suberate, 2-Methylsuccinate, 3-Hydroxybutyrate
F105	F105-1	2 years	M	Developmental delay, hypotonia, epilepsy	N/A	Urine: Normal	Urine: Normal
F106	F106-1	3 years	M	Autism, developmental regression, hypoglycemia	N/A	Plasma: Normal	Plasma: Normal
F107	F107-1	15 years	M	Developmental delay, epilepsy, hematuria	Negative	Plasma: Normal	Plasma: Normal
F108	F108-1	6 years	F	Autism, global developmental delay, hyperactivity, aggressive behavior	N/A	Urine: Normal	Urine: Normal
F109	F109-1	2 years	M	Global developmental delay, dysmorphism, hypotonia, farsightedness/astigmatism, esotropia	N/A	Urine: Normal	Urine: Normal
F110	F110-1	10 years	F	Autism spectrum disorder, epilepsy	Negative	Urine: Normal	Urine: Normal
						Plasma: Normal	Plasma: Increased Vitamin B12 (2,009 pg/mL)
F111	F111-1	2 years	F	Epilepsy	N/A	Urine: Increased 3-Hydroxybutyrate (z = 4.0), 3-Methylglutaconate (z = 3.1), Dopamine (z = 3.0)	Urine: Increased 3-Hydroxybutyrate, Acetoacetate, Adipate, Suberate, Sebacate, 3-Methylglutaconate, Homovanillate
						Plasma: Increased 3-Hydroxybutyrate (z = 3.4), Acetylcarnitine (z = 3.2), 3-Hydroxybutyrylcarnitine (z = 4.0)	Plasma: Increased 3-Hydroxybutyrate (2.76 mcmol/L), 3-Hydroxybutyrylcarnitine (0.88 mcmol/L); Normal Acetlcarnitine (27 mcmol/L)
F112	F112-1	2 years	M	Complex febrile seizures, episodic ataxia	N/A	Urine: Normal	Urine: Normal
F113	F113-1	3 years	M	Motor delay, regression, failure-to-thrive, hypotonia	N/A	Plasma: Increased Acetylcarnitine (z = 2.5), Leucine (z = 2.6), Isoleucine (z = 2.8), Valine (z = 2.3), Ornithine (z = 2.5)	Plasma: Increased Acetylcarnitine (34 mcmol/L), Leucine (246 mcmol/L), Isoleucine (175 mcmol/L), Valine (458 mcmol/L), Ornithine (130 mcmol/L)
						Urine: Increased Suberate (z = 4.4), 3-Hydroxybutyrate (z = 3.3), 3-Methylgluconate (z = 2.7), Adipate (z = 2.4)	Urine: Increased Sebacate, Suberate, Adipate, 3-Hydroxybutyrate, Acetoacetate, 3-Hydroxyisovalerate, 3-Methylgluconate, Fumarate
F114	F114-1	4 months	F	Intrauterine growth retardation, congenital microcephaly	N/A	Plasma: Increased Tyrosine (z = 2.4), Methionine (z = 2.3), Hexanoylcarnitine (z = 3.1), Glutamine (z = 2.3)	Plasma: Increased Leucine (176 mcmol/L), Isoleucine (118 mcmol/L), Tyrosine (156 mcmol/L); Normal Methionine (56 mcmol/L), Hexanoylcarnitine (0.16 mcmol/L), Glutamine (1074 mcmol/L)
F115	F115-1	13 years	M	Developmental delay, cataract, hypotonia, cerebral hypomyelination	Negative	Plasma: Normal	Plasma: Normal
F116	F116-1	10 years	F	Spastic quadraparesis, bradykinesia, cognitive delay, periventricular nodular heterotopia	Negative	Plasma: Normal	Plasma: Normal
F116	F116-2	4 years	F	Spastic diplegia, cognitive delay, periventricular nodular heterotopia	Negative	Urine: Normal	Urine: Normal
F117	F117-1	16 years	M	Autism spectrum disorder	N/A	Plasma: Normal	Plasma: Normal
F118	F118-1	12 years	F	Developmental delay, microcephaly,GI dysmotility, sensorineural hearing loss, retinopathy	N/A	Plasma: Normal	Plasma: Normal
F119	F119-1	6 years	F	Global developmental delay	N/A	Plasma: Normal	Plasma: Normal
F120	F120-1	4 years	M	Autism spectrum disorder	N/A	Plasma: Increased Histidine (z = 3.7), Isovalerylcarnitine (z = 2.7), Asparagine (z = 2.1 )	Plasma: Normal Histidine (103 mcmol/L), Isovalerylcarnitine (0.38 mcmol/L); Increased Lysine (261 mcmol/L), Asparagine (105 mcmol/L)
F121	F121-1	9 years	M	Epilepsy, failure-to-thrive, proteinuria	N/A	Urine: Increased Glycine (z = 2.0), Hexanoylglycine (z = 2.3)	Urine: Increased Glycine (7,835 mmol/g Cr); Normal Hexanoylglycine (1.3 mg/g Cr)
						Plasma: Increased Glycine (z = 2.6); Decreased Carnitine (z = -7.4), Leucine, Isoleucine, Valine (z-scores unavailable), Phenylalanine (z = -2.6)	Plasma: Increased Glycine (410 mcmol/L); Decreased Free Carnitine (< 5 mcmol/L), Leucine (44 mcmol/L), Isoleucine (28 mcmol/L), Valine (109 mcmol/L), Phenylalanine (21 mcmol/L)
F122	F122-1	14 months	F	Developmental delay, refractory epilepsy, hypotonia, dystonia	N/A	Plasma: Decreased Guanidinoacetate (z = -3.5); Increased Tetradecanoylcarnitine (z = 2.8), Dodecanoylcarnitine (z = 2.8)	Plasma: Normal Guanidinoacetate (0.77 mcmol/L), Tetradecanoylcarnitine (0.04 mcmol/L), Dodecanoylcarnitine (0.08 mcmol/L)
F123	F123-1	5 years	M	Hypomorphic medium-chain acyl-CoA dehydrogenase deficiency	ACADM:NM_001286043.1, homozygous, c.-17C>G (p.?), VUS	Plasma: Increased Octanoylcarnitine (z = 3.1), Deceneoylcarnitine (z = 2.1), decanoylcarnitine (z = 2.0); Normal Carnitine (z-score unavailable)	Plasma: Decreased Free Carnitine (23 mcmol/L); Normal Octanoylcarnitine (0.51 mcmol/L), Deceneoylcarnitine (0.14 mcmol/L), Decanoylcarnitine (0.57 mcmol/L)
F124	F124-1	10 years	F	Global developmental delay, microcephaly, epilepsy	Negative	Plasma: Decreased Valine (z = -2.9)	Plasma: Increased Folate (48 ng/mL); Normal Valine (140 mcmol/L)
F125	F125-1	12 months	M	Epilepsy	Negative	Plasma: Normal Methylmalonate (z-score unavailable)	Plasma: Increased Methylmalonate (345 nmol/L)
F126	F126-1	7 years	M	Developmental delay, epilepsy	Negative	Plasma: Increased Carnitine (z = 2.5), Butyrylcarnitine (z = 2.6), Propionylcarnitine (z = 2.2); Decreased Guanidinoacetate (z = -4.1)	Plasma: Increased Free Carnitine (75 mcmol/L), normal Propionylcarnitine (z = 1.12 mcmol/L); Normal Butyrylcarnitine (0.67 mcmol/L), Guanidinoacetate (0.68 mcmol/L)
						Urine: Increased Ethylmalonate (z = 2.1)	Urine: Increased Ethylmalonate
F127	F127-1	3 years	M	Global developmental delay, epilepsy	Negative	Urine: Increased Homovanillate (z = 4.1), Homocitrulline (z = 2.7), Oxalate (z = 2.8)	Urine: Increased Homovanillate, Homocitrulline (126 umol/g Cr), Oxalate
F128	F128-1	9 months	F	Hypotonia, failure-to-thrive, catarcat	N/A	Urine: Increased Ethylmalonate (z = 2.5)	Urine: Increased Ethylmaonate (22 mg/g Cr)
F129	F129-1	9 years	M	Learning disability, weakness, headaches, intracranial hypertension	N/A	Urine: Decreased Isoleucine (z = -2.0), Leucine (z = -2.0), Glycine (z = -2.5), Glutamine (z = -2.9), Alanine (z = -3.3)	Urine: Decreased Isoleucine (8 mcmol/g Cr), Glycine (34 mcmol/g Cr), Glutamine (52 mcmol/g Cr), Lysine (40 mcmol/g Cr), Methionine (8 mcmol/g Cr); Normal Alanine (138 mcmol/g Cr), Leucine (16 mcmol/g Cr)
						Plasma: Normal Ornithine (z-score unavailable)	Plasma: Increasedl Ornithine (109 mcmol/L)
F130	F130-1	17 years	F	Developmental delay, muscle weakness, hypotonia, scoliosis (suspicion of mitochondrial disorder)	arr[hg19] 4p15.2-p15.1 (22305452-31945643)x1, VUS	Plasma: Normal Vitamin B12 (z-score unavailable)	Plasma: Decreased Vitamin B12 (3 nmol/L)
					arr[hg19] 6q22.31 118787404-118880554)x1, VUS
					arr[hg19] Xq25(122602829-122727844)x3, VUS
F131	F131-1	21 years	F	Polycystic ovarian syndrome, food intolerance	Negative	Plasma: Normal Carnitine (z-score unavailable)	Plasma: Decreased Free Carnitine (25 mcmol/L)
						Urine: Normal	Urine: Normal
F132	F132-1	18 months	M	Developmental delay, hypotonia	Negative	Urine: Normal Glutarate (z-score unavailable)	Urine: Increased Glutarate (18 mg/g Cr)
F133	F133-1	7 years	M	Developmental delay, ataxia, hypotonia, cataract	N/A	Plasma: Normal Carnitine (z-score unavailable), Normal Tyrosine (z-score unavailable); Decreased Phenylalanine (z = -2.1)	Plasma: Decreased Free Carnitine (22 mcmol/L), Tyrosine (30 mcmol/L); Normal Phenylalanine (31 mcmol/L)
F134	F134-1	3 years	F	Congenital brain anomaly, developmental delay, ataxia	Negative	Plasma: Normal	Plasma: Normal
						Urine: Normal	Urine: Normal
F135	F135-1	4 years	M	Developmental regression and autism	Negative	Plasma: Increased Isovalerylcarnitine (z = 2.7), Propionylcarnitine (z = 2.2), Glutarylcarnitine (z = 2.7), Deoxycarnitine (z = 6.6)	Plasma: Increased Lactate (4.4 mmol/L), Free Carnitine (61 mcmol/L); Normal Propionylcarnitine (1.15 mcmol/L), Isovalerylcarnitine (0.22 mcmol/L), Glutarylcarnitine (0.05 mcmol/L)
F136	F136-1	6 years	M	Autism spectrum disorder	Negative	Plasma: Normal	Plasma: Normal
						Urine: Normal	Urine: Normal
F137	F137-1	2 years	F	Developmental delay, hypotonia, macrocephaly, poor feeding	Negative	Plasma: Normal Serine (z-score unavailable), Glycine (z-score unavailable), Ornithine (z-score unavailable), Methionine (z-score unavailable), Isoleucine (z-score unavailable)	Plasma: Increased Serine (230 mcmol/L), Glycine (325 mcmol/L), Ornithine (107 mcmol/L), Methionine (59 mcmol/L), Isoleucine (135 mcmol/L)
F138	F138-1	3 years	F	Developmental delay, refractory epilepsy, microcephaly	arr[hg19] 1p36.12 (21857128-21886709)x1, VUS	Plasma: Normal Glycine (z-score unavailable)	Plasma: Increased Glycine (328 mcmol/L)
F139	F139-1	10 years	F	Developmental delay, microcephaly, gastrointestinal dysmotility, sensorineural hearing loss, retinopathy	MT-ATP6:NC_012920.1:heteroplasmy (3%), m.8783G>A (p.Gly86Glu), likely pathogenic; MCCC2:NM_022132.4: heterozygous, c.1322T>C (p.Ile441Thr), VUS; MCCC2, heterozygous, c.1433C>G (p.Ala478Gly),VUS	Plasma: Normal Lactate (z-score unavailable)	Plasma: Increased Lactate (3.1 mmol/L)
F140	F140-1	2 years	M	Developmental delay, infantile spasms	Negative	CSF: Normal Pyridoxal-5-phosphate (z-score unavailable), 5-Methyltetrahydrofolate (z-score unavailable)	CSF: Increased Pyridoxal-5-phosphate (68 nmol/L); Decreased 5-Methyltetrahydrofolate (37 nmol/L)
F141	F141-1	7 years	M	Developmental regression, epilepsy	ATP8B1:NM_005603.4: heterozygous, c.1711G>A (p.Arg953Gln), VUS	Plasma: Normal	Plasma: Normal
F142	F142-1	20 months	M	Developmental delay, epilepsy, hypertonia	N/A	Urine: Normal	Urine: Normal
F143	F143-1	1 year	M	Gross motor delays, hypotonia, recurrent apnea, carnitine deficiency	Negative	Plasma: Decreased Carnitine (z = -2.1)	Plasma: Decreased Free Carnitine (20 mcmol/L)
F144	F144-1	13 years	M	Developmental regression, behavioral disorder, mild carnitine deficiency	N/A	Urine: Normal	Urine: Increased Glycolate
F145	F145-1	4 years	F	Global developmental delay, hypotonia, dysmorphic features	Negative	Plasma: Increased Arachidonate (z = 2.2)	Plasma: Increased Oleate (4,402 nmol/L), Linolate (4,890 nmol/L), Hexacosanoate (0.8 mcg/mL), Docosanoate (35.4 mcg/mL), Tetracosanoate (28.4 mcg/mL); Normal Arachidonate (868 nmol/L)
F146	F146-1	7 years	M	Recurrent vomiting, GERD, ketosis	N/A	Urine: Increased Ethylmalonate (z = 2.4), 3-Hydroxybutyrate (z = 3.7), Adipate (z = 3.5), 3-Hydroxysebacate (z = 2.7)	Urine: Increased Ethylmalonate (27 mg/g Cr), 3-Hydroxybutyrate, Adipate, 3-Hydroxysebacate, Sebacate, Lactate, Pyruvate, Acetoacetate, 4-hydroxybutyrate
						Plasma: Increased 3-Hydroxybutyrate (z = 2.2), 2-Hydroxybutyrate (z = 3.2), Tetradecenoylcarnitine (z = 2.6), Tetradecanoylcarnitine (z = 2.5); Decreased Citrulline (z = -2.1). Normal Glycine (z-score unavailable)	Plasma: Increased 3-Hydroxybutyrate (1.75 mmol/L), Lactate (2.5 mmol/L), Pyruvate (0.121 mmol/L), Acetoacetate (68 mcg/mL). Decreased Glycine (115 mcmol/L); Normal Citrulline (14 mcmol/L)
F147	F147-1	4 years	F	Failure to thrive	N/A	Urine: Increased Threonine (z = 2.5), Asparagine (z = 2.3)	Urine: Increased Threonine (1,980 mcmol/g Cr), Asparagine (1,009 mcmol/g Cr), Glycine (10,293 mcmol/g Cr)
F148	F148-1	2 years	F	Enterocollitis, vomiting	N/A	Urine: Increased Sebacate (z = 3.3), Suberate (z = 2.8), Adipate (z = 2.3), 3-Hydroxysuberate (z = 2.1)	Urine: Increased Sebacate , Suberate, Adipate, 3-Hydroxysuberate
F149	F149-1	20 years	M	Gastrointestinal dysmotility, muscle weakness, muscle pain, tremor	N/A	Plasma: Normal Glycine (z-score unavailable)	Plasma: Decreased Glycine (130 mcmol/L)
						Urine: Normal	Urine: Normal
F150	F150-1	13 months	M	Global developmental delay, microcephaly, seizures	N/A	Urine: Increased Argininosuccinate (z = 2.8), Homocitrulline (z = 2.5)	Urine: Increased Glycine (8,499 mcmol/g Cr), Alanine (1,990 mcmol/L); Normal Argininosuccinate (0 mcmol/L), Homocitrulline (24 mcmol/L)
F151	F151-1	4 years	F	Global developmental delay, hypotonia, feeding intolerance, poor weight gain, short stature	Negative	CSF: Increased Isoleucine (z = 2.5)	CSF Normal Isoleucine (5.3 mcmol/L)
F152	F152-1	20 months	M	Developmental delay, microcephaly, intractable epilepsy, ketogenic diet	THG1L:NM_017872.4, heterozygous, c.153C>G (p.Cys51Trp), VUS	Urine: Increased 3-Hydroxybutyrate, 3-Hydroxyisovalerate, Hexanoylglycine, 3-Methylcrotonylglycine (z-scores unavailable)	Urine: Increased 3-Hydroxybutyrate, 3-Hydroxyisovalerate, Acetoacetate
					THG1L:NM_017872.4, heterozygous, c.164T>C (p.Val55Ala), VUS	Plasma: Increased 3-Hydroxybutyrate (z = 3.0)	Plasma: Increased 3-Hydroxybutyrate (4.40 mcmol/L), Vitamin B12 (1,169 pg/mL), Folate (36 ng/mL)
F153	F153-1	2 years	M	Epilepsy, chronic hypertension, apnea, adrenal insufficiency	Negative	Plasma: Increased S-Sulfocysteine (z = 2.9); Decreased Phenylalanine (z = -2.4)	Plasma: Increased Folate (37 ng/mL); Normal Amino acids (S-Sulfocysteine: not detected), Phenylalanine (39 mcmol/L)
F154	F154-1	9 years	F	Global developmental delay, borderline microcephaly, congenital cataracts, skin photosensitivity, hair fragility	Negative	Plasma: Normal	Plasma: Normal
F155	F155-1	4 years	M	Developmental delay. abnormal eye movements, developmental regression	N/A	Plasma: Normal Glycine (z-score unavailable)	Plasma: Increased Glycine (372 mcmol/L)
F156	F156-1	12 years	M	Autism spectrum disorder	N/A	Plasma: Normal Vitamin B12 (z-score unavailable), Serine (z-score unavailable)	Plasma: Increased Vitamin B12 (2,224 pg/mL), Serine (180 mcmol/L)
						Urine: Normal
F157	F157-1	2 years	M	Developmental delay, hypotonia, mild dysmorphism	Negative	Urine: Increased 2-Hydroxyphenylacetate (z = 4.7), Sebacate (z = 2.6), Suberate (z = 2.1)	Urine:Increased Adipic, Suberate, Sebacate, Glutarate (16 mg/g Cr), Hexanoylglycine (2.7 mg/g Cr)
F158	F158-1	4 years	F	Vomiting, dehydration, metabolic acidosis	N/A	Plasma: Increased Butyryl/isobutyrylcarnitine (z = 2.0)	Plasma: Normal Butyrylcarnitine (0.55 mcmol/L)
						Urine: Normal	Urine: Normal
F159	F159-1	3 weeks	F	Neonatal seizures, apnea	N/A	CSF: Normal tetrahydrobipterin (z-score unavailable)	CSF: Decreased tetrahydrobipterin (14 nmol/L)
F160	F160-1	2 years	F	Increased plasma hepatic transaminase activities	N/A	Plasma: Increased Proline (z = 2.1). Normal Lactate (z-score unavailable), Lysine (z-score unavailable)	Plasma: Increased Lactate (5.4 mmol/L), Proline (440 mcmol/L), Lysine (245 mcmol/L)
F161	F161-1	6 years	F	Global developmental delay, postnatal microcephaly, dental enamel hypoplasia, seizures	Negative	Urine: Increased 3-Hydroxypropionate (z = 2.1), Alanine (z = 3.8)	Urine: Increased 3-Hydroxypropionate, 3-Hydroxyisovalerate, 3-Hydroxyisobutyrate, Lactate, Fumarate
						Plasma: Increased Proline, (z = 3.2), Tyrosine (z = 3.0), Methionine (z = 2.3)	Plasma: Increased Proline (602 mcmol/L), Tyrosine (214 mcmol/L), Methonine (62 mcmol/L), Alanine (744 mcmol/L)
F162	F162-1	7 years	M	Global developmental delay, ADHD, epilepsy, skin/hair abnormalities	ODC1(Candidate):NM_001287189.1, heterozygous, c.1241+1G>T, de novo, VUS	Plasma: Increased N-Acetylputrescine (z = 2.9)	Plasma: increased 3-Hydroxybutyrate
F163	F163-1	4 years	F	Global developmental delay, epilespsy, demyelination	Negative	Plasma: Normal	Plasma: Normal
F164	F164-1	8 years	M	Global developmental delay, behavioral difficulties, alopecia	Negative	Plasma: Normal Glycine (z-score unavailable); Decreased Arginine (z = -2.2)	Plasma: Increased Glycine (396 mcmol/L); Normal Arginine (81 mcmol/L)
F165	F165-1	4 years	M	Global developmental delay, hypotonia, hearing loss	Negative	Urine: Increased 3-Hydroxybutrate (z = 3.4)	Urine: Increased 3-Hydroxybutrate
F166	F166-1	13 years	M	Developmental delay, regression	Negative	Plasma: Normal	Plasma: Normal
						Urine: Normal	Urine: Normal
F167	F167-1	20 months	M	Infantile spasms, lactic acidosis	Negative	Plasma: Increased Lactate (z = 2.2); Normal Glutarylcarnitine (z-score unavailable)	Plasma: Increased Lactate (3.5 mmol/L), Glutarylcarnitine (0.10 mcmol/L)
F168	F168-1	3 years	F	Possible VPS13D gene-related disorder, global developmental delay, hyperkinetic movement	VPS13D:NM_015378.3, heterozygous, c.8699T>C, (p.Leu2900Ser), VUS	Plasma: Normal	Plasma: Normal
					VPS13D:NM_015378.3, partial gene duplication (exon 24-30), VUS
F169	F169-1	8 years	M	Cyclical vomiting, ketosis	Negative	Plasma: Normal	Plasma: Increased 3-Hydroxybutyrate (0.87 mmol/L), Pyruvate (0.134 mmol/L)
F170	F170-1	10 years	F	Ketotic hypoglycemia	N/A	Plasma: Normal	Plasma: Normal
						Urine: Normal	Urine: Normal
F171	F171-1	15 years	F	Global developmental delay, seizures, respiratory failure	Negative	Plasma: Increased Pyroglutamate (z = 11.6). Decreased Arginine (z = -2.3), Phenylalanine (z = -2.6); Normal Methionine (z-score unavailable)	Plasma: Decreased Glutathione (444), Methionine (11 mcmol/L), Arginine (28 mcmol/L); Normal Phenylalanine (31 mcmol/L)
F172	F172-1	3 years	F	Developmental regression, status epilepticus	N/A	Plasma: Decreased Phenylalanine (z = -2.0); Normal Glutamine (z-score unavaialble)	Plasma: Increased Glutamine (981 mcmol/L), Thiamine (193 nmol/L); Normal Phenylalanine (34 mcmol/L)
F173	F173-1	7 years	M	Developmental delay, feeding problems, hypotonia, white matter lesions on MRI	Negative	Urine: Normal	Urine: Normal
F174	F174-1	6 years	F	Recurrent ketoacidosis episodes	N/A	Urine: Increased 3-Hydroxybutyrate (z = 5.2), Adipate (z = 3.3), Suberate (z = 2.6), Lactate (z = 2.3)	Urine: Increased 3-Hydroxybutyrate, Adipate, Suberate, Sebacate, Lactate, Acetoacetate
F175	F175-1	5 years	M	Developmental delay, speech delay, hypoglycmeia, lethargy	N/A	Urine Normal	Urine: Increased Glycine (4,881 mcmol/g Cr), Homocitrulline (247 mcmol/g Cr), Phenylpropionylglycine (1.6 mcmol/g Cr)
						Plasma: Normal Glycine (z-score unavailable)	Plasma: Increased Glycine (337 mcmol/L)
F176	F176-1	7 months	F	Developmental regression, cataract, movement disorder	RRAGA (Candidate): NM_006570.4: heterozygous, c.514G>C (p.Ala172Pro), de novo, VUS	Plasma: Normal Arginine (z-score unavailable), Lysine (z-score unavailable), Carnitine (z-score unavailable)	Plasma: Increased Arginine (140 mcmol/L), Lysine (289 mcmol/L), Free Carnitine (67 mcmol/L)
						Urine: Normal	Urine: Normal
F177	F177-1	6 years	M	Vomiting, dehydration	N/A	Plasma: Normal	Plasma: Normal
						Urine: Normal	Urine: Normal
F178	F178-1	5 years	M	Growth delay, nystagmus, progressive spastic diplegia, optic neuropathy, cerebral white matter changes	Negative	Plasma: Normal Alanine (z-score unavailable)	Plasma: Increased Alanine (674 mcmol/L)
						Urine: Increased Isovalerylglycine (z = 2.2)	Urine: Increased isovalerylglycine, 3-Methylhistidine (2,268 mcmol/g Cr)
F179	F179-1	10 years	M	Odorus urine	N/A	Urine: Increased Glutarate (z = 2.6)	Urine: Increased Glutarate (28 mg/g Cr)
F180	F180-1	4 years	M	Involuntary movements, epilepsy, hypotonia	Negative	CSF: Normal	CSF: Normal
						Urine: Normal	Urine: Normal
F181	F181-1	2 years	M	Gastrointestinal dysfunction, hepatitis	PHKA1:NM_002637.3, hemizygous, c.3297+5G>A, VUS	Urine: Increased Hexanoylglycine (z = 2.0), Sebacate (z = 3.4), Suberate (z = 3.3)	Urine: Increased Hexanoylglycine, (2.8 mg/g Cr), Suberate, Sebacate
					AARS:NM_001605.2, heterozygous, c.259G>A (p.Asp87Asn), VUS	Plasma: Normal Methylmalonate (z-score unavailable)	Plasma: Increased Methylmalonate (300 nmol/L)
F182	F182-1	3 years	M	Vomiting and dehydration	N/A	Plasma: Normal	Plasma: Normal
						Urine: Normal	Urine: Normal
F183	F183-1	3 years	F	Recurrent vomiting, dehydration	Negative	CSF: Normal	CSF: Normal
F184	F184-1	17 years	F	Recurrent fever, chronic pain, seizures, skin rash	N/A	Plasma: Normal Carnitine (z-score unavailable)	Plasma: Decreased Free Carnitine (17 mcmol/L)
F185	F185-1	7 months	M	Congenital hypertonia, seizures	Negative	CSF: Normal	CSF: Normal
F185	F185-2	8 years	M	Attention deficient disorder, vomiting, dehydration, altered mental status	N/A	CSF: Normal 5-Hydroxyindoleacetate (z-score unavailable), Homovanilliate (z-score unavailable)	CSF: Increased 5-Hydroxyindoleacetate (436 nmol/L), Homovanilliate (>1,000 nmol/L)
F186	F186-1	13 years	M	Intestinal dysmotility	Negative	Plasma: Decreased Asparagine (z = -3.4); Normal Leucine (z-score unavailable), Vitamin B12 (z-score unavailable)	Plasma: Increased Vitamin B12 (835 pg/mL), Leucine (211 mcmol/L); Normal Asparagine (19 mcmol/L)
F187	F187-1	3 years	F	Developmental delay, failure-to-thrive, microcephaly, short stature	N/A	Plasma: Normal Methylmalonate (z-score unavailable)	Plasma: Increased Methylmalonate (283 nmol/L)
						Urine: Normal	Urine: Normal
F188	F188-1	3 years	F	Ketotic hypoglycemia	N/A	Urine: Increased Sebacate (z = 3.0)	Urine: Increased Sebacate, Suberate
F189	F189-1	3 years	M	Developmental delay, spasticity weakness	N/A	Plasma: Normal Pyruvate (z-score unavailable)	Plasma: Increased Pyruvate (0.199 mmol/L)
F190	F190-1	16 years	M	Congenital hypotonia, scoliosis, joint hypermobility	Negative	Urine: Increased 3-Hydroxybutyrate (z = 3.3), Malate (z = 2.7), Malonate (z = 2.7) , Taurine (z = 2.4)	Urine: Increased 3-Hydroxybutyrate, Taurine (15,019 mcmol/g Cr)
F191	F191-1	14 months	M	Developmental delay, abnormal tone, strabismus	Negative	Plasma: Normal	Plasma: Increased Lactate (3.4 mmol/L)
						Urine: Increased Malonate (z = 5.3)	Urine: Normal Malonate (not detected)
F192	F192-1	3 years	M	Autism spectrum disorder	N/A	Plasma: Normal	Plasma: Normal
F193	F193-1	20 months	F	Developmental delay, seizures	PIGW:NM_001346754.1, heterozygous, c.394T>G (p.Pro132Val), VUS	Urine: Increased 4-Aminobutyrate (z = 5.8), Beta-Alanine (z = 4.1)	Urine: Normal
					PIGW:NM_001346754.1, heterozygous, c.1139C>T (p.Ser380Phe), VUS
F194	F194-1	3 years	M	Developmental delay, hypotonia	N/A	CSF: Normal	CSF: Normal
F195	F195-1	2 years	F	Developmental delay, seizures	N/A	Plasma: Normal	Plasma: Normal
F196	F196-1	3 years	M	Developmental delay, generalized dystonia	N/A	CSF: Normal	CSF: Normal
						Plasma: Normal	Plasma: Increased Pyruvate (0.20 mmol/L)
F197	F197-1	2 years	F	Developmental delay, seizures	Negative	Plasma:Normal	Plasma: Increased Hexacosanoic acid (0.46 mcg/mL)
F198	F198-1	4 years	M	Developmental delay, regression, hypotonia	N/A	CSF: Normal	CSF: Normal
F199	F199-1	2 years	M	Developmental delay, hypotonia	N/A	Urine: Increased Adipate (z = 2.8), Suberate (z = 3.0), Sebacate (z = 4.2), 3-Hydroxysebacate (z = 3.4)	Urine: Increased Adipate, Suberate, Sebacate, 3-Hydroxysebacate, Homovanillate, Isovanillate
F200	F200-1	20 months	F	Developmental delay, ataxia	Negative	Plasma: Increased Leucine (z = 3.0), Valine (z = 2.9), Isoleucine (z = 2.8), Tyrosine (z = 2.3)	Plasma: Increased Leucine (377 mcmol/L), Valine (673 mcmol/L), Isoleucine (226 mcmol/L), methionine (54 mcmol/L), Tyrosine (170 mcmol/L)
F201	F201-1	17 months	M	Developmental delay, short stature, microcephaly	Negative	Plasma: Normal	Plasma: Increased Lactate (2.8 mmol/L)
F202	F202-1	24 years	M	Intellectual disability, seizures, spastic quadriparesis	Negative	Plasma: Increased Proline (z = 3.6)	Plasma: Increased Proline (861 mcmol/L)
F203	F203-1	2 years	F	Developmental delay, microcephaly, dysgenesis of the corpus callosum, seizures, cerebral visual impairment	Negative	Plasma: Increased Glycine (z = 2.3), serine (z = 2.3)	Plasma: Increased Glycine (403 mcmol/L)
F204	F204-1	22 months	F	Developmental delay, seizures, visual impairment	Negative	Plasma: Normal	Plasma: Normal
F205	F205-1	16 months	M	Global developmental delay, hypotonia, abnormal eye movements	Negative	Plasma: Increased glycine (z-score not available)	Plasma: Increased glycine (537 mcmol/L)
F206	F206-1	10 years	M	Autism, speech and language disorder	Negative	Plasma: Normal	Plasma: Increased Vitamin B12 (> 3,000 ng/mL)
F207	F207-1	5 years	M	Autism	Negative	Plasma: Normal	Plasma: Decreased Free Carnitine (24 mcmol/L)
F208	F208-1	5 years	M	Autism, rhabdomyolysis, seizures	Negative	Plasma: Normal	Plasma: Normal
F209	F209-1	4 years	M	Global developmental delay, seizures, autism	Negative	Plasma: Normal	Plasma: Normal
F210	F210-1	9 years	M	Recurrent emesis, abdominal pain	N/A	Plasma: Normal	Plasma: Normal
						Urine: Normal	Urine: Normal
F211	F211-1	1 year	M	Global developmental delay, hypotonia	Negative	Plasma: Normal	Plasma: Normal
F212	F212-1	2 years	F	Global developmental delay, hypotonia	N/A	Plasma: Decreased guanidinoacetate (z = -6.3)	Plasma: Normal guanidinoacetate (0.85 mcmol/L)
F213	F213-1	6 years	M	Hypertonia	N/A	Plasma: Normal	Plasma: Decreased free carnitine (23 mcmol/L)
F214	F214-1	6 years	M	Gastrointestinal dysmotility, poor growth, weakness	N/A	Urine: Increased 3-Hydroxyisobutyrate (z = 2.6), 2-ethyl-3-hydroxypropionate (z = 3.4)	Urine: Increased 3-Hydroxyisobutyrate, 2-ethyl-3-hydroxypropionate
F215	F215-1	10 years	M	Chronic fatigue, migraine, joint pain	N/A	Urine: Normal	Urine: Normal
F216	F216-1	37 years	F	Muscle fatigue, muscle pain, gastointestinal dysfunction, food intolerances	N/A	Urine: Increased Glutarate (z = 3.4)	Urine: Increased Glutarate (76 mg/g Cr)
F217	F217-1	14 years	F	Intractable headaches	N/A	Plasma: Increased Guanidinoacetate (z = 2.2)	Plasma: Normal Guanidinoacetate (2.39 mcmol/L)
